# Supplementary material for: Circulating Serum MicroRNAs as Potential Diagnostic Biomarkers of Posttraumatic Stress Disorder: A Pilot Study
Source: Front Genet. 2019 Nov 22;10:1042. doi: 10.3389/fgene.2019.01042 (PMC6883918; doi:10.3389/fgene.2019.01042)
Supplement: Supplementary file 4 [file DataSheet_1.zip]

Archive with 2 entries (2 files):
- Suppl Table 1 and 2.docx
- Suppl Table 3.xlsx
