# Supplementary material for: Circulating Serum MicroRNAs as Potential Diagnostic Biomarkers of Posttraumatic Stress Disorder: A Pilot Study
Source: Front Genet. 2019 Nov 22;10:1042. doi: 10.3389/fgene.2019.01042 (PMC6883918; doi:10.3389/fgene.2019.01042)
Supplement: Supplementary file 4 [file DataSheet_1.zip › Suppl Table 3.xlsx]

## Sheet: Sheet3
Supplementary Table S3. Genes included in pathway and enrichment analyses
Gene	# miRNAs blue module	# miRNAs miRTarBase	Percentage	OR	Conf int_lower	Conf int_upper	P-value	FDR-adj p-value
HSPA1B	19	112	0.169643	2.22396e-08	5.95008	3.60059	Inf	0.000205494
IRAK1	9	18	0.5	4.73069e-08	17.4938	7.76654	Inf	0.000218558
QKI	16	90	0.177778	1.33897e-07	6.23552	3.60938	Inf	0.000412403
BCL2L11	18	121	0.14876	2.68114e-07	5.21872	3.12871	Inf	0.000619344
SFRP1	9	27	0.333333	7.374e-07	11.6771	5.38856	Inf	0.00136272
KIT	8	25	0.32	3.78322e-06	11.206	4.93268	Inf	0.00582616
SMAD3	8	26	0.307692	4.81356e-06	10.7774	4.75866	Inf	0.00635391
AGO1	15	112	0.133929	6.78345e-06	4.69889	2.69593	Inf	0.00783489
MTA2	6	13	0.461538	1.13727e-05	16.1449	5.90084	Inf	0.0105084
GCN1	6	13	0.461538	1.13727e-05	16.1449	5.90084	Inf	0.0105084
ZNF597	6	14	0.428571	1.58307e-05	14.9963	5.53288	Inf	0.0132978
EIF4A2	9	43	0.209302	1.84283e-05	7.33894	3.4932	Inf	0.0136947
FLNA	7	23	0.304348	1.95089e-05	10.6605	4.42308	Inf	0.0136947
EPB41L2	5	8	0.625	2.07496e-05	21.8471	6.7873	Inf	0.0136947
SSX2IP	7	24	0.291667	2.45366e-05	10.2159	4.25425	Inf	0.0151146
PPP6C	8	35	0.228571	3.00694e-05	8.01221	3.6119	Inf	0.0166223
RPS2	7	25	0.28	3.05821e-05	9.80899	4.09793	Inf	0.0166223
BRCA1	7	26	0.269231	3.77972e-05	9.43333	3.95281	Inf	0.0172593
TCEAL1	6	17	0.352941	3.81482e-05	12.3581	4.66068	Inf	0.0172593
NFKB1	6	17	0.352941	3.81482e-05	12.3581	4.66068	Inf	0.0172593
SENP1	9	48	0.1875	3.92257e-05	6.57451	3.14738	Inf	0.0172593
IRS4	6	18	0.333333	4.95665e-05	11.6758	4.42842	Inf	0.0208179
BRWD1	10	63	0.15873	5.38147e-05	5.56701	2.79483	Inf	0.0209004
MYC	14	121	0.115702	5.42868e-05	4.06008	2.29368	Inf	0.0209004
MECP2	11	78	0.141026	6.27586e-05	4.94723	2.57899	Inf	0.0215631
ABCA1	6	19	0.315789	6.35566e-05	11.0589	4.21817	Inf	0.0215631
PPARG	5	11	0.454545	6.53427e-05	15.9004	5.20312	Inf	0.0215631
RPL21	5	11	0.454545	6.53427e-05	15.9004	5.20312	Inf	0.0215631
AKT2	7	29	0.241379	6.82025e-05	8.45969	3.57301	Inf	0.0217307
DDX56	4	5	0.8	7.4729e-05	27.9624	6.95694	Inf	0.0230165
PTGS2	6	20	0.3	8.05195e-05	10.5084	4.02711	Inf	0.02325
SRRM2	6	20	0.3	8.05195e-05	10.5084	4.02711	Inf	0.02325
NCAPD2	8	42	0.190476	9.20661e-05	6.67856	3.04203	Inf	0.0254005
PMAIP1	15	145	0.103448	9.70467e-05	3.63024	2.09561	Inf	0.0254005
ASB1	7	31	0.225806	9.77893e-05	7.91545	3.3579	Inf	0.0254005
PRNP	9	55	0.163636	9.8963e-05	5.73826	2.76427	Inf	0.0254005
MET	8	43	0.186047	0.00010628	6.52351	2.97521	Inf	0.0265412
ARHGAP12	10	70	0.142857	0.000117191	5.01187	2.52518	Inf	0.02817
DKK2	4	6	0.666667	0.000121628	23.2975	6.04891	Inf	0.02817
UBR5	5	13	0.384615	0.000121948	13.4631	4.50467	Inf	0.02817
RB1	8	45	0.177778	0.000140148	6.23406	2.84975	Inf	0.0315846
ATG2B	6	23	0.26087	0.000153782	9.1408	3.54532	Inf	0.0327561
AKT1	9	59	0.152542	0.000158619	5.35042	2.58469	Inf	0.0327561
POLR3G	8	46	0.173913	0.00016014	6.09876	2.79098	Inf	0.0327561
UHRF1	5	14	0.357143	0.000161439	12.5044	4.22098	Inf	0.0327561
SMAD4	11	88	0.125	0.000163071	4.38545	2.2949	Inf	0.0327561
GNAS	9	60	0.15	0.000177467	5.26141	2.54337	Inf	0.0327889
BNIP3	4	7	0.571429	0.000186656	19.98	5.35152	Inf	0.0327889
EIF3I	4	7	0.571429	0.000186656	19.98	5.35152	Inf	0.0327889
C14orf28	4	7	0.571429	0.000186656	19.98	5.35152	Inf	0.0327889
TBC1D17	4	7	0.571429	0.000186656	19.98	5.35152	Inf	0.0327889
EGLN3	7	35	0.2	0.000188075	7.01073	2.99739	Inf	0.0327889
CBX1	7	35	0.2	0.000188075	7.01073	2.99739	Inf	0.0327889
FICD	9	61	0.147541	0.000198135	5.17521	2.50319	Inf	0.0334513
BMPR2	8	48	0.166667	0.000207151	5.84577	2.68003	Inf	0.0334513
ZNF800	8	48	0.166667	0.000207151	5.84577	2.68003	Inf	0.0334513
BAX	5	15	0.333333	0.000209976	11.6753	3.97137	Inf	0.0334513
CNOT1	5	15	0.333333	0.000209976	11.6753	3.97137	Inf	0.0334513
E2F2	10	77	0.12987	0.000234216	4.55625	2.30344	Inf	0.0360937
SIRT1	7	37	0.189189	0.000253426	6.6334	2.84476	Inf	0.0360937
HIST2H4B	7	37	0.189189	0.000253426	6.6334	2.84476	Inf	0.0360937
CKAP2	5	16	0.3125	0.000268844	10.9441	3.74927	Inf	0.0360937
MUC17	6	26	0.230769	0.000271619	8.08872	3.16664	Inf	0.0360937
DDX6	12	110	0.109091	0.000271659	3.82841	2.06834	Inf	0.0360937
CDKN1C	4	8	0.5	0.000273437	17.491	4.79954	Inf	0.0360937
CROT	4	8	0.5	0.000273437	17.491	4.79954	Inf	0.0360937
GABBR1	4	8	0.5	0.000273437	17.491	4.79954	Inf	0.0360937
BTN3A1	4	8	0.5	0.000273437	17.491	4.79954	Inf	0.0360937
EIF3B	4	8	0.5	0.000273437	17.491	4.79954	Inf	0.0360937
RPL26	4	8	0.5	0.000273437	17.491	4.79954	Inf	0.0360937
KPNA2	10	79	0.126582	0.000281574	4.44083	2.24711	Inf	0.0366443
LIN54	7	38	0.184211	0.000292311	6.45913	2.77421	Inf	0.0375133
SQSTM1	6	27	0.222222	0.00032358	7.79009	3.05782	Inf	0.0396976
SPEN	6	27	0.222222	0.00032358	7.79009	3.05782	Inf	0.0396976
GPI	6	27	0.222222	0.00032358	7.79009	3.05782	Inf	0.0396976
EGFR	7	39	0.179487	0.000335826	6.29379	2.70668	Inf	0.0396976
TRRAP	5	17	0.294118	0.000339406	10.2998	3.55122	Inf	0.0396976
ZNF629	5	17	0.294118	0.000339406	10.2998	3.55122	Inf	0.0396976
VTI1A	5	17	0.294118	0.000339406	10.2998	3.55122	Inf	0.0396976
COPA	6	28	0.214286	0.000382986	7.51281	2.95624	Inf	0.0409686
MMP13	4	9	0.444444	0.000385743	15.5475	4.35144	Inf	0.0409686
UBE2O	4	9	0.444444	0.000385743	15.5475	4.35144	Inf	0.0409686
PBXIP1	4	9	0.444444	0.000385743	15.5475	4.35144	Inf	0.0409686
AGFG2	4	9	0.444444	0.000385743	15.5475	4.35144	Inf	0.0409686
ERAP1	4	9	0.444444	0.000385743	15.5475	4.35144	Inf	0.0409686
ZBTB9	4	9	0.444444	0.000385743	15.5475	4.35144	Inf	0.0409686
FAF2	4	9	0.444444	0.000385743	15.5475	4.35144	Inf	0.0409686
BCL2	9	68	0.132353	0.000405768	4.64291	2.25501	Inf	0.0421923
THOC2	5	18	0.277778	0.000423089	9.72966	3.37316	Inf	0.0421923
PAIP2	5	18	0.277778	0.000423089	9.72966	3.37316	Inf	0.0421923
RELN	3	3	1	0.000429229	34.8949	6.21527	Inf	0.0421923
BCL2A1	3	3	1	0.000429229	34.8949	6.21527	Inf	0.0421923
ETV1	3	3	1	0.000429229	34.8949	6.21527	Inf	0.0421923
SYNE3	3	3	1	0.000429229	34.8949	6.21527	Inf	0.0421923
MAP3K3	7	41	0.170732	0.000438319	5.98727	2.58164	Inf	0.0426323
SSRP1	6	29	0.206897	0.000450552	7.25145	2.86124	Inf	0.0429186
LSM4	6	29	0.206897	0.000450552	7.25145	2.86124	Inf	0.0429186
BCL2L2	8	55	0.145455	0.000467933	5.10163	2.35313	Inf	0.0431294
ACTG1	9	70	0.128571	0.000490168	4.51072	2.19288	Inf	0.0431294
SLC38A2	9	70	0.128571	0.000490168	4.51072	2.19288	Inf	0.0431294
ACER2	8	56	0.142857	0.000520643	5.01178	2.31284	Inf	0.0431294
POM121	5	19	0.263158	0.000521384	9.22057	3.21172	Inf	0.0431294
DNAJC27	5	19	0.263158	0.000521384	9.22057	3.21172	Inf	0.0431294
TRAP1	5	19	0.263158	0.000521384	9.22057	3.21172	Inf	0.0431294
UTP18	5	19	0.263158	0.000521384	9.22057	3.21172	Inf	0.0431294
ZEB2	6	30	0.2	0.000527022	7.01069	2.77221	Inf	0.0431294
MMP2	6	30	0.2	0.000527022	7.01069	2.77221	Inf	0.0431294
FAM102A	6	30	0.2	0.000527022	7.01069	2.77221	Inf	0.0431294
TNF	4	10	0.4	0.000527448	13.9996	3.97979	Inf	0.0431294
VCPKMT	4	10	0.4	0.000527448	13.9996	3.97979	Inf	0.0431294
ADARB1	4	10	0.4	0.000527448	13.9996	3.97979	Inf	0.0431294
GDI2	4	10	0.4	0.000527448	13.9996	3.97979	Inf	0.0431294
PIK3R3	4	10	0.4	0.000527448	13.9996	3.97979	Inf	0.0431294
SERTAD2	8	57	0.140351	0.000578033	4.92371	2.2741	Inf	0.0456497
DDAH1	8	57	0.140351	0.000578033	4.92371	2.2741	Inf	0.0456497
TMED5	8	57	0.140351	0.000578033	4.92371	2.2741	Inf	0.0456497
RRAGD	8	57	0.140351	0.000578033	4.92371	2.2741	Inf	0.0456497
EPHA4	9	72	0.125	0.000588377	4.38556	2.13401	Inf	0.0460729
KMT2C	5	20	0.25	0.000635841	8.76063	3.06532	Inf	0.0473383
TUT1	5	20	0.25	0.000635841	8.76063	3.06532	Inf	0.0473383
MORF4L1	7	44	0.159091	0.000637089	5.57929	2.41441	Inf	0.0473383
IER3IP1	7	44	0.159091	0.000637089	5.57929	2.41441	Inf	0.0473383
FASN	7	44	0.159091	0.000637089	5.57929	2.41441	Inf	0.0473383
E2F1	8	58	0.137931	0.000640399	4.83863	2.2364	Inf	0.0473383
ETS1	8	58	0.137931	0.000640399	4.83863	2.2364	Inf	0.0473383
SMAD2	9	74	0.121622	0.000702026	4.26734	2.07815	Inf	0.0478153
MKRN1	4	11	0.363636	0.000702499	12.7308	3.66693	Inf	0.0478153
RASA1	4	11	0.363636	0.000702499	12.7308	3.66693	Inf	0.0478153
RAPGEF4	4	11	0.363636	0.000702499	12.7308	3.66693	Inf	0.0478153
PNPLA4	4	11	0.363636	0.000702499	12.7308	3.66693	Inf	0.0478153
MAP3K14	4	11	0.363636	0.000702499	12.7308	3.66693	Inf	0.0478153
SF3B2	4	11	0.363636	0.000702499	12.7308	3.66693	Inf	0.0478153
RPS4Y1	4	11	0.363636	0.000702499	12.7308	3.66693	Inf	0.0478153
PTEN	12	124	0.0967742	0.000712952	3.39637	1.84017	Inf	0.0478153
PPP3R1	7	45	0.155556	0.000717175	5.45569	2.36334	Inf	0.0478153
PJA2	3	4	0.75	0.000734824	26.1877	5.07864	Inf	0.0478153
NTN4	3	4	0.75	0.000734824	26.1877	5.07864	Inf	0.0478153
FGF11	3	4	0.75	0.000734824	26.1877	5.07864	Inf	0.0478153
EMILIN3	3	4	0.75	0.000734824	26.1877	5.07864	Inf	0.0478153
SPTAN1	3	4	0.75	0.000734824	26.1877	5.07864	Inf	0.0478153
IMMT	3	4	0.75	0.000734824	26.1877	5.07864	Inf	0.0478153
BAG3	3	4	0.75	0.000734824	26.1877	5.07864	Inf	0.0478153
GJA1	5	21	0.238095	0.00076806	8.34456	2.93166	Inf	0.048944
ATP5B	5	21	0.238095	0.00076806	8.34456	2.93166	Inf	0.048944
CSRP2	5	21	0.238095	0.00076806	8.34456	2.93166	Inf	0.048944
STMN1	8	60	0.133333	0.000781309	4.67703	2.16474	Inf	0.0494472
OR: odds ratios, conf int: confidence interval.
